# Supplementary material for: Microbiome Compositions and Resistome Levels after Antibiotic Treatment of Critically Ill Patients: An Observational Cohort Study
Source: Microorganisms. 2021 Dec 9;9(12):2542. doi: 10.3390/microorganisms9122542 (PMC8703874; doi:10.3390/microorganisms9122542)
Supplement: Supplementary file 1 [file microorganisms-09-02542-s001.zip]

Archive with 9 entries (9 files):
- Figure S1.pdf
- figure S2.pdf
- Figure S4.pdf
- FigureS3_LMM_significants.pdf
- FigureS5_ABX_class.pdf
- Supplementary Tables_09122021.pdf
- supplementary_file_1.xlsx
- supplementary_file_2.xlsx
- supplementary_file_3.xlsx
