# Supplementary material for: Microbiome Compositions and Resistome Levels after Antibiotic Treatment of Critically Ill Patients: An Observational Cohort Study
Source: Microorganisms. 2021 Dec 9;9(12):2542. doi: 10.3390/microorganisms9122542 (PMC8703874; doi:10.3390/microorganisms9122542)
Supplement: Supplementary file 1 [file microorganisms-09-02542-s001.zip › supplementary_file_1.xlsx]

## Sheet: genus
	nPos	nNeg	RBC	p	FDR
Anaeromassilibacillus	3	556	0.84952	0.011102	0.200094
Faecalibacterium	11	548	0.443265	0.0117702	0.200094
Enterococcus	3	556	-0.772782	0.0208839	0.236685
Bifidobacterium	7	552	0.392598	0.0740613	0.50882
Lachnoclostridium	15	544	0.250858	0.0971945	0.50882
Erysipelatoclostridium	4	555	-0.449099	0.121434	0.50882
Flavonifractor	4	555	0.44009	0.129087	0.50882
Clostridium	22	537	0.190029	0.130589	0.50882
Alistipes	12	547	-0.249391	0.13917	0.50882
Dorea	5	554	0.374007	0.149653	0.50882
Parabacteroides	7	552	-0.292443	0.183337	0.566678
Eubacterium	14	545	0.19633	0.209398	0.593294
Anaerostipes	3	556	0.376499	0.260391	0.639848
Bacteroides	32	527	-0.117647	0.263467	0.639848
Coprobacillus	3	556	-0.333933	0.31817	0.698501
Prevotella	3	556	0.293165	0.380835	0.698501
Lactobacillus	4	555	-0.247297	0.393748	0.698501
Escherichia	3	556	0.272182	0.415855	0.698501
Hungatella	3	556	0.270384	0.418942	0.698501
unclassified	252	307	-0.0396567	0.41947	0.698501
Eisenbergiella	3	556	0.263189	0.431427	0.698501
Anaerotignum	3	556	-0.233213	0.485712	0.750646
Oscillibacter	5	554	0.163899	0.527795	0.760454
Streptococcus	8	551	-0.122278	0.552372	0.760454
Pseudoflavonifractor	4	555	0.169369	0.559157	0.760454
Butyricimonas	4	555	-0.156306	0.589856	0.771351
Collinsella	3	556	-0.124101	0.710657	0.871058
Phascolarctobacterium	3	556	0.121103	0.717342	0.871058
Ruminococcus	14	545	-0.0423329	0.786659	0.891326
Veillonella	3	556	-0.08753	0.793589	0.891326
Sutterella	4	555	-0.0657658	0.820577	0.891326
Roseburia	6	553	0.0482218	0.838895	0.891326
Blautia	13	546	0.0204283	0.899755	0.92702
Coprococcus	4	555	0	1	1

## Sheet: family
	nPos	nNeg	RBC	p	FDR
Desulfovibrionaceae	3	556	-0.8753	0.00888278	0.17379
Ruminococcaceae	66	493	0.186305	0.0139032	0.17379
Enterococcaceae	3	556	-0.772782	0.0208839	0.174033
Clostridiaceae	30	529	0.189729	0.0802187	0.417344
Erysipelotrichaceae	17	542	-0.246364	0.0834688	0.417344
Lachnospiraceae	71	488	0.118333	0.106921	0.445503
unclassified	208	351	-0.0722387	0.153104	0.492687
Oscillospiraceae	6	553	0.335142	0.15766	0.492687
Tannerellaceae	8	551	-0.251815	0.221067	0.50312
Bifidobacteriaceae	8	551	0.243421	0.236846	0.50312
Propionibacteriaceae	3	556	-0.395683	0.236882	0.50312
Rikenellaceae	14	545	-0.174967	0.263294	0.50312
Bacteroidaceae	32	527	-0.117647	0.263467	0.50312
Eubacteriaceae	13	546	0.174556	0.281747	0.50312
Streptococcaceae	9	550	-0.17798	0.359391	0.566753
Odoribacteraceae	7	552	0.200052	0.362722	0.566753
Lactobacillaceae	4	555	-0.247297	0.393748	0.579042
Sutterellaceae	6	553	0.155515	0.512039	0.711165
Peptostreptococcaceae	4	555	0.107658	0.710435	0.870457
Acidaminococcaceae	4	555	-0.102252	0.724365	0.870457
Veillonellaceae	5	554	-0.0808664	0.755409	0.870457
Enterobacteriaceae	5	554	0.0772563	0.766002	0.870457
Eggerthellaceae	4	555	0.0698198	0.809723	0.880134
Coriobacteriaceae	4	555	0.0265766	0.926974	0.965598
Prevotellaceae	4	555	0.0112613	0.969021	0.969021

## Sheet: order
	nPos	nNeg	RBC	p	FDR
Clostridiales	343	216	0.224125	8.00116e-06	0.000112016
Desulfovibrionales	5	554	-0.800361	0.00204809	0.0143367
unclassified	46	513	-0.235867	0.00800115	0.0373387
Lactobacillales	16	543	-0.31296	0.0327518	0.114631
Bacteroidales	69	490	-0.091955	0.215876	0.461359
Bifidobacteriales	8	551	0.243421	0.236846	0.461359
Propionibacteriales	3	556	-0.395683	0.236882	0.461359
Erysipelotrichales	17	542	-0.159106	0.263634	0.461359
Acidaminococcales	6	553	-0.215491	0.363598	0.565597
Burkholderiales	6	553	0.155515	0.512039	0.716854
Enterobacterales	5	554	0.0772563	0.766002	0.974912
Eggerthellales	7	552	-0.0403727	0.854259	0.996636
Coriobacteriales	6	553	0.00813743	0.972631	0.999061
Veillonellales	7	552	-0.000258799	0.999061	0.999061

## Sheet: class
	nPos	nNeg	RBC	p	FDR
Clostridia	364	195	0.218005	2.1268e-05	0.000233948
Deltaproteobacteria	5	554	-0.800361	0.00204809	0.010719
unclassified	23	536	-0.366158	0.00292337	0.010719
Bacilli	18	541	-0.257034	0.0633809	0.174297
Bacteroidia	70	489	-0.101928	0.167499	0.368497
Betaproteobacteria	7	552	0.252329	0.250952	0.414281
Erysipelotrichia	17	542	-0.159106	0.263634	0.414281
Negativicutes	14	545	-0.0470511	0.763553	0.958041
Gammaproteobacteria	6	553	-0.0614828	0.795468	0.958041
Coriobacteriia	13	546	-0.0181741	0.910767	0.958041
Actinobacteria	16	543	0.00771179	0.958041	0.958041

## Sheet: phylum
	nPos	nNeg	RBC	p	FDR
unclassified	15	544	-0.470098	0.00188249	0.0060187
Firmicutes	419	140	0.17119	0.00240748	0.0060187
Bacteroidetes	71	488	-0.101333	0.167407	0.279011
Proteobacteria	18	541	-0.14849	0.283487	0.354359
Actinobacteria	30	529	0.0250158	0.817578	0.817578
