# Supplementary material for: Microbiome Compositions and Resistome Levels after Antibiotic Treatment of Critically Ill Patients: An Observational Cohort Study
Source: Microorganisms. 2021 Dec 9;9(12):2542. doi: 10.3390/microorganisms9122542 (PMC8703874; doi:10.3390/microorganisms9122542)
Supplement: Supplementary file 1 [file microorganisms-09-02542-s001.zip › supplementary_file_2.xlsx]

## Sheet: genus
	nPos	nNeg	RBC	p	FDR
Lactobacillus	3	544	-0.917892	0.00585632	0.193259
Lachnoclostridium	15	532	-0.296742	0.0488398	0.480596
Alistipes	12	535	0.323053	0.0543993	0.480596
Enterococcus	3	544	-0.555147	0.0955787	0.480596
Escherichia	3	544	-0.541054	0.104298	0.480596
Oscillibacter	5	542	0.40369	0.118343	0.480596
Ruminococcus	14	533	0.24149	0.121074	0.480596
Prevotella	3	544	-0.508578	0.126794	0.480596
Phascolarctobacterium	3	544	0.48652	0.144114	0.480596
Collinsella	3	544	-0.484681	0.145635	0.480596
Flavonifractor	4	543	0.388122	0.178867	0.5366
unclassified	242	305	0.0576345	0.244565	0.672554
Erysipelatoclostridium	4	543	0.296501	0.304455	0.772848
Anaerotignum	3	544	-0.321691	0.33415	0.787638
Sutterella	4	543	-0.235727	0.41425	0.907256
Parabacteroides	7	540	-0.169048	0.439882	0.907256
Butyricimonas	4	543	-0.201657	0.484904	0.941284
Bifidobacterium	7	540	-0.130952	0.549618	0.941488
Anaeromassilibacillus	3	544	-0.191789	0.564754	0.941488
Blautia	13	534	-0.0891674	0.580868	0.941488
Eisenbergiella	3	544	-0.164828	0.620704	0.941488
Hungatella	3	544	0.154412	0.642949	0.941488
Clostridium	22	525	0.0509957	0.683792	0.941488
Coprococcus	4	543	-0.108656	0.706674	0.941488
Pseudoflavonifractor	4	543	0.104052	0.718562	0.941488
Eubacterium	14	533	-0.0513267	0.741778	0.941488
Veillonella	3	544	0.064951	0.845395	0.953894
Faecalibacterium	11	536	0.0303596	0.86246	0.953894
Bacteroides	32	515	-0.0172937	0.868954	0.953894
Streptococcus	8	539	-0.0331633	0.871434	0.953894
Anaerostipes	3	544	0.0435049	0.896083	0.953894
Dorea	5	542	0.0121771	0.962426	0.966705
Roseburia	6	541	0.00985829	0.966705	0.966705

## Sheet: family
	nPos	nNeg	RBC	p	FDR
Lactobacillaceae	3	544	-0.917892	0.00585632	0.146408
Rikenellaceae	14	533	0.364648	0.019237	0.223253
Eggerthellaceae	4	543	0.627532	0.0297466	0.223253
Peptostreptococcaceae	4	543	0.606354	0.0357204	0.223253
Sutterellaceae	6	541	-0.418361	0.0764995	0.342919
Enterococcaceae	3	544	-0.555147	0.0955787	0.342919
Prevotellaceae	4	543	-0.479742	0.0965972	0.342919
Coriobacteriaceae	4	543	-0.461786	0.109734	0.342919
Lachnospiraceae	70	477	-0.110931	0.131959	0.366554
Ruminococcaceae	66	481	0.10814	0.152173	0.380431
Enterobacteriaceae	5	542	-0.295941	0.252245	0.573283
Odoribacteraceae	7	540	0.228836	0.295759	0.616165
Bifidobacteriaceae	8	539	-0.199907	0.329286	0.633242
Eubacteriaceae	13	534	-0.12446	0.440917	0.698309
unclassified	200	347	0.0355476	0.486466	0.698309
Acidaminococcaceae	4	543	0.196593	0.495937	0.698309
Oscillospiraceae	5	542	0.16679	0.518756	0.698309
Tannerellaceae	8	539	-0.129638	0.52697	0.698309
Streptococcaceae	9	538	-0.121231	0.530715	0.698309
Clostridiaceae	30	517	0.0588652	0.585882	0.732352
Erysipelotrichaceae	16	531	0.0530838	0.716139	0.849438
Desulfovibrionaceae	3	544	-0.10723	0.747506	0.849438
Propionibacteriaceae	3	544	0.0618873	0.852602	0.905161
Bacteroidaceae	32	515	-0.0172937	0.868954	0.905161
Veillonellaceae	5	542	0.0118081	0.963563	0.963563

## Sheet: order
	nPos	nNeg	RBC	p	FDR
Clostridiales	335	212	0.133638	0.00812812	0.0898553
Lactobacillales	15	532	-0.374812	0.0128365	0.0898553
Burkholderiales	6	541	-0.418361	0.0764995	0.356998
unclassified	45	502	-0.142364	0.111798	0.359181
Coriobacteriales	6	541	-0.359211	0.128279	0.359181
Enterobacterales	5	542	-0.295941	0.252245	0.588571
Bifidobacteriales	8	539	-0.199907	0.329286	0.606179
Eggerthellales	7	540	0.206085	0.346388	0.606179
Bacteroidales	69	478	0.0610636	0.409857	0.637555
Erysipelotrichales	16	531	-0.069209	0.635442	0.889618
Veillonellales	6	541	0.0856439	0.716887	0.912402
Propionibacteriales	3	544	0.0618873	0.852602	0.936581
Desulfovibrionales	5	542	-0.0346863	0.893251	0.936581
Acidaminococcales	6	541	0.0187924	0.936581	0.936581

## Sheet: class
	nPos	nNeg	RBC	p	FDR
Bacilli	17	530	-0.423307	0.00282578	0.0310836
Clostridia	355	192	0.126452	0.0141497	0.0778235
Betaproteobacteria	7	540	-0.47672	0.0293932	0.107775
Gammaproteobacteria	6	541	-0.412508	0.0807095	0.221951
unclassified	23	524	-0.127199	0.299383	0.658643
Bacteroidia	70	477	0.0493261	0.502962	0.839436
Actinobacteria	16	531	-0.0907486	0.534187	0.839436
Erysipelotrichia	16	531	-0.069209	0.635442	0.873732
Coriobacteriia	13	534	-0.0557476	0.729955	0.892168
Deltaproteobacteria	5	542	-0.0346863	0.893251	0.980075
Negativicutes	13	534	-0.00403342	0.980075	0.980075

## Sheet: phylum
	nPos	nNeg	RBC	p	FDR
Proteobacteria	18	529	-0.33974	0.0137499	0.0687495
Firmicutes	407	140	0.065444	0.245661	0.605735
unclassified	15	532	-0.0918546	0.541996	0.605735
Bacteroidetes	71	476	0.0424606	0.561848	0.605735
Actinobacteria	30	517	-0.0557705	0.605735	0.605735
